# Supplementary material for: Development of Long Wavelength Light-Absorptive Homopolymers Based on Pentaazaphenalene by Regioselective Oxidative Polymerization
Source: Polymers (Basel). 2021 Nov 20;13(22):4021. doi: 10.3390/polym13224021 (PMC8619047; doi:10.3390/polym13224021)
Supplement: Supplementary file 1 [file polymers-13-04021-s001.zip]

Archive with 1 entries (1 files):
- polymers-1464371-supplementary.pdf
